# Supplementary material for: Anti-tumour effect of neo-antigen-reactive T cells induced by RNA mutanome vaccine in mouse lung cancer
Source: J Cancer Res Clin Oncol. 2021 Jul 21;147(11):3255–68. doi: 10.1007/s00432-021-03735-y (PMC8484245; doi:10.1007/s00432-021-03735-y)
Supplement: Supplementary file 2 — Supplementary file2 Table S1.List of key materials and reagents (XLSX 14 kb) [file 432_2021_3735_MOESM2_ESM.xlsx]

## Sheet: Sheet1
REAGENT or RESOURCE	SOURCE	IDENTIFIER
RPMI-1640 Gibco 2183707	Gibco	LOT# 2183707
2-mercaptoethanol	Gibco	LOT# 2188984
Pyruvate	Gibco	LOT#2192495
NEAA	Gibco	LOT#2263787
HEPES	Gibco	LOT# 2152913
Penicillin-Streptomycin	Gibco	LOT#2240831
Heat inactivated fetal bovine serum	Gibco	LOT#2280547cp
Recombinant Mouse GM-CSF (carrier-free)	Biolegend	Catalog#/ Size 576302 / 10 µg
Recombinant Mouse IL-4 (carrier-free)	Biolegend	Catalog# / Size 574302 / 10 µg
Recombinant Mouse IL-2	R&D SYSTEMS	Cat#402-ML
InVivoMAb anti-mouse CD3ε 145-2c11	BioCell	Cat#BE0001-1
Recombinant Mouse IL-7 (C-6His)	Novoprotein	Catalog # CC73
FastDigest xhol	Thermo Scientific™	LOT#00888672
mMESSAGE mMACHINE™ T7 ULTRA Kit(AM1345)	invitrogen	LOT#00986245
QIAquick PCR Purification Kit	QIAGEN	LOT#160035570
RNeasy® Plus Mini Kit	QIAGEN	163048069
PowerUpTM SYBRTM Green Master Mix	Thermo Scientific™	Cat#A25741
RevertAid Fist Strand cDNA Synthesis KIT	Thermo Scientific™	LOT#00799576
Pan T Cell Isolation Kit II mouse	Miltenyi	LOT#5200604335
Miltenyi LS columes	Miltenyi	LOT#5200303024
Tumor Dissociation Kit mouse	Miltenyi	Order no. 130-096-730
Gentle MACS C Tubes	Miltenyi	LOT#5200427237
Miltenyi gentleMACS™ Dissociator	Miltenyi	Order no 130-093-235
Miltenyi gentleMACS™ Dissociator	Miltenyi	Order no 130-042-501
Amaxa® Mouse Dendritic Cell Nucleofector® Kit	Lonza	VPA-1011
NucleofectorTM 2b Device	Lonza	Cat#: AAB-1001
APC Hamster Anti-Mouse CD3e	BD Pharmingen™	Cat#553066
PE Rat Anti-Mouse CD137	BD Pharmingen™	Cat#558978
TruStain FcX™ PLUS (anti-mouse CD16/32) Antibody	Biolegend	Cat#156603
Cell Activation Cocktail	Biolegend	Cat#423303
Fixation/Permeabilization Kit	BD Pharmingen™	Cat#554714
Fixable Viability Stain 780	BD Horizon™	Material Number: 565388
Fixable Viability Stain 520	BD Horizon™	Material Number: 564407
BV421 Rat Anti-Mouse CD4	BD Horizon™	Material Number: 562891
BB700 Rat Anti-Mouse CD4	BD Horizon™	Material Number: 566407
FITC Rat Anti-Mouse CD8a	BD Pharmingen™	Material Number: 553031
FOXP3 Monoclonal Antibody (FJK-16s), APC,	eBioscience™	Catalog # 17-5773-80
FITC anti-mouse CD45 Antibody	Biolegend	Cat＃103108
CD11b Monoclonal Antibody (M1/70)	eBioscience™	Catalog # 45-0112-82
anti-mouse IFN-γ Antibody	Biolegend	Cat＃505806
Mouse TNF-alpha DuoSet ELISA	R&D SYSTEMS	Catalog#DY410-05
Mouse IFN -γ ELISpot plus kit	MABTECH	Product Code:3321-4AST-2
ENDOXAN(cyclophosphamide)	Baster	LOT#0B368A
Recombinant Human Interleukin-2 for Injection	Jiangsu Kingsley Pharmaceutical Co.,Ltd	batch number：202005501
DAPI	Wuhan servicebio technology CO.,LTD	G1012
anti-mouse CD3 Antibody	Wuhan servicebio technology CO.,LTD	GB13014
anti-mouse CD137 Antibody	Cell Signaling Technology	Cat#18798
Goat anti-Rabitt Secondary antibody(Alexa Fluor 488-conjugate)	Wuhan servicebio technology CO.,LTD	GB25303
Goat anti-Rabitt Secondary antibody(Cy3-conjugate)	Wuhan servicebio technology CO.,LTD	GB21303
